# Supplementary material for: Notification of bacterial strains made available by the UK National Collection of Type Cultures in 2023
Source: Access Microbiol. 2025 Oct 22;7(10):001015.v3. doi: 10.1099/acmi.0.001015.v3 (PMC12543791; doi:10.1099/acmi.0.001015.v3)
Supplement: Uncited Supplementary Material 1. [file acmi-7-01015-s002.xlsx]

## Sheet: S1_Metadata
NCTC ID	Current Name	Original_Strain_ID	Other Collection Identifiers	Family	Genus	Species Name	StrainStatus	HazardGroupACDP	IsolatedFrom	StrainData	SerotypeSerogroup	OtherTypingConditions	GrowthConditionsOnSolidMedia	Strain Attribute	Available Whole Genome Sequence Data	AccessionDate	Depositor	History
NCTC 14451	Staphylococcus canis	H16/1A	CCUG 74790	Staphylococcaceae	Staphylococcus	Staphylococcus canis	Type Strain	Hazard Group (ACDP) 2	Domestic Dog (Healthy), multi-site swab (nares, axilla, groin, and perineum). Scotland, UK. October 2018.	-	-	-	Columbia blood agar, 37°C, O2, 24 hours	Type strain of novel taxon	GCF_016238445.1	2020-08-18	G. Paterson (Royal (Dick) School of Veterinary Studies, University of Edinburgh, Edinburgh, Scotland, UK)	Accessioned into the NCTC < G. Paterson < Isolated by L. Newstead (University of Edinburgh, Scotland, UK)
NCTC 14562	Microbacterium pullorum	Sa4CUA7	DSM 112390	Microbacteriaceae	Microbacterium	Microbacterium pullorum	Type Strain	Hazard Group (ACDP) 2	Chicken, faeces. Surrey, UK. 04/02/2020.	-	-	-	Columbia blood agar, 37°C, O2, 48 hours	Type strain of novel taxon	GCA_014836535.1	2020-12-17	M. Pallen (Quadram Institute, Norwich, UK)	Accessioned into the NCTC < Isolated by R. Gilroy
NCTC 14574	"Candidatus Phocaeicola gallinarum"	Sa1YUN3	DSM 112465	Bacteroidaceae	Phocaeicola	"Candidatus Phocaeicola gallinarum"	Reference Strain	Hazard Group (ACDP) 2	Chicken, faeces. Surrey, UK. 04/02/2020.	-	-	-	Columbia blood agar, 37°C, O2, 48 hours	Contemporary or significant veterinary isolate	GCA_014837055.1	2020-12-17	M. Pallen (Quadram Institute, Norwich, UK)	Accessioned into the NCTC < Isolated by R. Gilroy
NCTC 14625	Terrisporobacter hibernicus	MCA3	LMG 32430	Clostridiaceae	Terrisporobacter	Terrisporobacter hibernicus	Type Strain	Hazard Group (ACDP) 2	Bovine, faeces. Northern Ireland, UK. 19/04/2016.	-	-	-	Columbia blood agar, 37°C, AnO2, 48 hours	Type strain of novel taxon	GCF_020809405.1	2021-08-16	M. Mitchell (University College Dublin, Centre for Food Safety, School of Public Health, Physiotherapy & Sports Science, Dublin, Ireland)	Accessioned into the NCTC < M. Mitchell < Isolated by M. Connor (Queen's University Belfast, Belfast, Northern Ireland, UK)
NCTC 14661	Vibrio floridensis	IRLE0018	NRRL B-65642	Vibrionaceae	Vibrio	Vibrio floridensis	Type Strain	Hazard Group (ACDP) 2	Cyanobacterial bloom. Stuart FL, USA. September 2018.	-	-	-	Columbia blood agar, 30°C, O2, 48 hours	Type strain of novel taxon	GCF_021852965.1	2022-02-03	Dr S. Alamagro-Moreno (University of Central Florida, Orlando, Florida, USA)	Accessioned ino the NCTC < Isolated by Dr S. Alamagro-Moreno
NCTC 14700	Oerskovia rustica	Sa4CUA1	DSM 112380	Promicromonosporaceae	Oerskovia	Oerskovia rustica	Type Strain	Hazard Group (ACDP) 2	Chicken, faeces. Surrey, UK. 04/02/2020.	-	-	-	Columbia blood agar, 37°C, O2, 24 hours	Type strain of novel taxon	GCA_014836555.1	2022-07-08	M. Pallen (Quadram Institute, Norwich, UK)	Accessioned into the NCTC < Isolated by R. Gilroy
NCTC 14701	Clostridium gallinarum	Sa3CUN1	DSM 112313	Clostridiaceae	Clostridium	Clostridium gallinarum	Type Strain	Hazard Group (ACDP) 2	Chicken, faeces. Surrey, UK. 04/02/2020.	-	-	-	Columbia blood agar, 37°C, O2, 24 hours	Type strain of novel taxon	GCA_014836325.1	2022-07-08	M. Pallen (Quadram Institute, Norwich, UK)	Accessioned into the NCTC < Isolated by R. Gilroy
NCTC 14703	Sporosarcina quadrami	Sa2YVA2	DSM 112361	Caryophanaceae	Sporosarcina	Sporosarcina quadrami	Type Strain	Hazard Group (ACDP) 2	Chicken, faeces. Surrey, UK. 04/02/2020.	-	-	-	Columbia blood agar, 37°C, O2, 24 hours	Type strain of novel taxon	GCA_014836615.1	2022-07-08	M. Pallen (Quadram Institute, Norwich, UK)	Accessioned into the NCTC < Isolated by R. Gilroy
NCTC 14721	Neisseria montereyensis	CSL10203-ORH2	CCUG 76428; DSM 114706	Neisseriaceae	Neisseria	Neisseria montereyensis	Type Strain	Hazard Group (ACDP) 2	California Sea Lion (Zalophus californianus), oral cavity. Montery Bay CA, USA. 2020.	-	-	-	Chocolate agar, 37°C, CO2, 24 - 48 hours	Type strain of novel taxon	GCF_024834045.1	2022-09-14	Dimtriy Volokhov (US Food and Drug Administration, Center for Biologics Evaluation and Research, Silver Spring, Maryland, USA)	Accessioned into the NCTC < Isolated by D. Volokhov
NCTC 14723	Staphylococcus marylandisciuri	SQ8-PEA	CCUG 76423; DSM 114685	Staphylococcaceae	Staphylococcus	Staphylococcus marylandisciuri	Type Strain	Hazard Group (ACDP) 2	Eastern Grey Squirrel ("appartently healthy"), rectal swab. Germantown MD, USA. 2021.	-	-	-	Chocolate Blood agar, 37°C, O2, 24 hours	Type strain of novel taxon	GCF_025519785.1	2022-09-14	Dimtriy Volokhov (US Food and Drug Administration, Center for Biologics Evaluation and Research, Silver Spring, Maryland, USA)	Accessioned into the NCTC < Isolated by D. Volokhov
NCTC 14727	Streptococcus sciuri	SQ9-PEA	CCUG 76426; DSM 114656	Streptococcaceae	Streptococcus	Streptococcus sciuri	Type Strain	Hazard Group (ACDP) 2	Eastern Grey Squirrel ("Apparently Healthy"), rectal swab. Germantown MA, USA. 2021	-	-	-	Columbia Blood agar, 37°C, CO2, 24 hours	Type strain of novel taxon	GCF_024814375.1	2022-09-14	Dimtriy Volokhov (US Food and Drug Administration, Center for Biologics Evaluation and Research, Silver Spring, Maryland, USA)	Accessioned into the NCTC < Isolated by D. Volokhov
NCTC 14628	Legionella drozanskii	LLAP-1	ATCC 700990; CCUG 43885; DSM 19890	Legionellaceae	Legionella	Legionella drozanskii	Type Strain	Hazard Group (ACDP) 2	Water following amoebal enrichment. Geographic origin unknown. Between 1981 and 1994.	-	-	-	Buffered Charcol Yeast Extract, 30C, O2, 48 - 72 hours	Type strain, previously validly published	GCF_900640075.1	2021-09-06	Culture Collection, University of Gothenburg (CCUG, Gothenburg, Sweden)	Accessioned into the NCTC < CCUG < R.F. Benson (Centers for Disease Control, Atlanta GA, USA) < T.J. Rowbotham (Public Health Laboratory, Leeds, UK)
NCTC 14630	Legionella miaoricensis	HCPI-6	CCUG 75071; CECT 30569	Legionellaceae	Legionella	Legionella miaoricensis	Type Strain	Hazard Group (ACDP) 2	Hot Water. Mallorca, Spain. 2012.	-	-	-	Buffered Charcol Yeast Extract, 30C, O2, 72 hours	Type strain, previously validly published	JAJKBJ000000000	2021-09-06	Culture Collection, University of Gothenburg (CCUG, Gothenburg, Sweden)	Accessioned into the NCTC < CCUG < A. Bennasar (Palma, Illes Balears, Spain) < Rotger, S. C. (Biolinea Int)
NCTC 14681	Neisseria perflava	Branham 7078	ATCC 10555; CCUG 17915; DSM 18009; LMG 5284; NRRL B-1790	Neisseriaceae	Neissera	Neisseria perflava	Type Strain	Hazard Group (ACDP) 2	Unknown. Geographic origin unknown. Before October 1985.	-	-	-	Chocolate Blood agar, 37°C, O2, 24 hours	Type strain, previously validly published	GCF_023472875.1	2022-06-23	Culture Collection, University of Gothenburg (CCUG, Gothenburg, Sweden)	Accessioned into the NCTC < CCUG < American Type Culture Collection (ATCC, USA) < S. E. Branham
NCTC 14684	Dolosigranulum pigrum	R91/1468	ATCC 51524; CCUG 33392; CIP 104051; IFO 15550; LMG 15126; NBRC 15550; NCFB 2975; NCIMB 702975	Carnobacteriaceae	Dolosigranulum	Dolosigranulum pigrum	Type Strain	Hazard Group (ACDP) 2	Human (patient with multiple sclerosis), spinal cord (removed at autopsy). Colchester, UK. Before 06/10/1994.	-	-	-	Chocolate Blood agar, 37°C, CO2, 48 hours	Type strain, previously validly published	-	2022-06-23	Culture Collection, University of Gothenburg (CCUG, Gothenburg, Sweden)	Accessioned into the NCTC < CCUG < B. Phillips (National Collection of Food Bacteria, Reading, UK) < M. D. Collins < F. W. Gay (Colchester, UK)
NCTC 14686	Streptococcus pluranimalium	T70	ATCC 700864; CCUG 43803; CIP 106120; DSM 15636; LMG 14177	Streptococcaceae	Streptococcus	Streptococcus pluranimalium	Type Strain	Hazard Group (ACDP) 2	Dairy cow, subclinical mastitis. Belgium. 1993.	-	-	-	Chocolate Blood agar, 37°C, O2, 24 hours	Type strain, previously validly published	-	2022-06-23	Culture Collection, University of Gothenburg (CCUG, Gothenburg, Sweden)	Accessioned into the NCTC < CCUG < D. Janssens (Belgian Coordinated Collections of Microorganisms, Laboratory of Microbiology Ghent, Ghent, Belgium) < L. Devriese (Ghent, Belgium)
NCTC 14687	Streptococcus ictaluri	S02-1108	ATCC BAA-1300; CCUG 52536; DSM 21677	Streptococcaceae	Streptococcus	Streptococcus ictaluri	Type Strain	Hazard Group (ACDP) 2	Catfish. Stoneville MS, USA. Before 2006.	-	-	-	Chocolate Blood agar, 30°C, O2, 48 hours	Type strain, previously validly published	-	2022-06-23	Culture Collection, University of Gothenburg (CCUG, Gothenburg, Sweden)	Accessioned into the NCTC < CCUG < P.L. Shewmaker (Centers for Disease Control, Atlanta, Georgia, USA) < A. C. Camus
NCTC 14688	Streptococcus plurextorum	1956-02	CCUG 52972; CECT 7308; DSM 22810	Streptococcaceae	Streptococcus	Streptococcus plurextorum	Type Strain	Hazard Group (ACDP) 2	Pig, lung with lesions from pneumonia. Spain, Madrid. Before June 2006.	-	-	-	Chocolate Blood agar, 37°C, CO2, 48 hours	Type strain, previously validly published	GCF_000423745.1	2022-06-23	Culture Collection, University of Gothenburg (CCUG, Gothenburg, Sweden)	Accessioned into the NCTC < CCUG < J. F. Fernandez-Garayzabal (Madrid, Spain)
NCTC 14693	Lacrimispora algidixylanolytica	SPL73	ATCC BAA-156; DSM 12273	Clostridiaceae	Lacrimispora	Lacrimispora algidixylanolytica	Type Strain	Hazard Group (ACDP) 2	Vacuum-packed lamb. New Zealand. Isolated before 1996.	Replacement of NCTC 13238	-	-	Columbia blood agar, 37°C, AnO2, 48 hours	Type strain, previously validly published	GCF_003609635.1	2022-06-23	Deutsche Sammlung von Mikroorganismen und Zellkulturen (DSMZ, Braunschweig, Germany)	Accessioned into the NCTC < S. Spring < D. M. Broda (University of Waikato, Hamilton, New Zealand)
NCTC 14717	Erysipelothrix rhusiopathiae	6640-20-OR	-	Erysipelotrichaceae	Erysipelothrix	Erysipelothrix rhusiopathiae	Reference Strain	Hazard Group (ACDP) 2	Southern Sea Otter (Enhydra lutris nereis), oropharyngeal swab. The Central California Coast, USA. 2021.	-	-	-	Columbia Blood agar, 37°C, CO2, 24 hours	Contemporary or significant veterinary isolate	-	2022-09-14	D. Volokhov (US Food & Drug Administration, Center for Biologics Evaluation and Research, Silver Spring, Maryland, USA)	Accessioned into the NCTC < Isolated by D. Volokhov
NCTC 14851	Streptococcus pyogenes	-	-	Streptococcaceae	Streptococcus	Streptococcus pyogenes	Reference Strain	Hazard Group (ACDP) 2	Human (scarlet fever), blood (iGAS). Nottingham, UK. 17/11/2022.	M1UK invasive group A Streptococcus clone from case of scarlet fever.	-	Lancefield group A, emm 1.0	Columbia blood agar, 37°C, O2, 24 hours	Contemporary or significant clinical isolate	-	2022-12-13	J. Coelho (Staphylococcus and Streptococcus Reference Section, Bacteriology Reference Department, UKHSA Colindale, Colindale, London, UK)	Accessioned into the NCTC < J. Coelho < Isolated by Microbiology Department (Nottingham University Hospital, Nottingham, UK)
NCTC 14852	Streptococcus pyogenes	-	-	Streptococcaceae	Streptococcus	Streptococcus pyogenes	Reference Strain	Hazard Group (ACDP) 2	Human, blood. Middlesbrough, UK. 04/11/2022.	M1UK invasive group A Streptococcus clone from blood culture	-	Lancefield group A, emm 1.0	Columbia blood agar, 37°C, O2, 24 hours	Contemporary or significant clinical isolate	-	2022-12-13	J. Coelho (Staphylococcus and Streptococcus Reference Section, Bacteriology Reference Department, UKHSA Colindale, Colindale, London, UK)	Accessioned into the NCTC < J. Coelho < Isolated by Microbiology Department (James Cook University Hospital, Middlesbrough, UK)
NCTC 14653	Leclercia adecarboxylata	-	-	Enterobacteriaceae	Leclercia	Leclercia adecarboxylata	Reference Strain	Hazard Group (ACDP) 2	Human (infection), rectal swab. Manchester, UK. 30/07/2014.	Positive for the blaKPC gene. Positive control for the detection of blaKPC in gram negative bacteria.	-	-	Columbia blood agar, 37°C, O2, 24 hours	Antimicrobial Resistant	-	2021-10-27	K. Hopkins (Antimicrobial Resistance & Mechanisms Service, Antimicrobial Resistance and Healthcare Associated Infections Unit, UK Health Security Agency, Colindale, London, UK)	Accessioned into the NCTC < K. Hopkins < Isolate referred from Manchester Royal Infirmary
NCTC 14660	Leclercia adecarboxylata	-	-	Enterobacteriaceae	Leclercia	Leclercia adecarboxylata	Reference Strain	Hazard Group (ACDP) 2	Human (infection), rectal swab. Birkenhead, UK. 25/08/2017.	Positive for blaOXA-48-like carbapenemase, conferring resistance to carbapenems. This culture exhibits dual colonial morphology, however only one colony type exhibits carbapenemase production, suggesting that the blaOXA-48-like gene is not stably maintained in this strain.	-	-	Columbia blood agar, 37°C, O2, 24 hours	Antimicrobial Resistant	-	2022-01-25	K. Hopkins (Antimicrobial Resistance & Mechanisms Service, Antimicrobial Resistance and Healthcare Associated Infections Unit, UK Health Security Agency, Colindale, London, UK)	Accession into the NCTC < K. Hopkins < Isolated by Wirral University Teaching Hospital (Wirral, Birkenhead, UK)
NCTC 14894	Streptococcus agalactiae	PHEGBS0044	-	Streptococcaceae	Streptococcus	Streptococcus agalactiae	Reference Strain	Hazard Group (ACDP) 2	Human, blood. Belfast, UK. 03/01/2014.	-	Ia	Lancefield group B	Columbia blood agar, 37°C, O2, 24 hours	Antimicrobial Resistant	ERR1742051	2023-04-06	V. Chalker (UK Health Security Agency, Colindale, London, UK) / B. Spiller (Cardiff University, Cardiff, Wales, UK)	Accessioned into the NCTC < V. Chalker and B. Spiller (All Wales Antibiotic Resistance Engagement Unit, School of Medicine, Cardiff University, Cardiff, Wales, UK) < Isolate referred to UKHSA reference services from invasive GBS infection from hospital
NCTC 14895	Streptococcus agalactiae	PHEGBS0066	-	Streptococcaceae	Streptococcus	Streptococcus agalactiae	Reference Strain	Hazard Group (ACDP) 2	Human, blood. Portsmouth, UK. 31/01/2014.	Positive for tet(M), mre(A), erm(A) antimicrobial resistance genes.	III	Lancefield group B	Columbia blood agar, 37°C, O2, 24 hours	Antimicrobial Resistant	ERR1741366	2023-04-06	V. Chalker (UK Health Security Agency, Colindale, London, UK) / B. Spiller (Cardiff University, Cardiff, Wales, UK)	Accessioned into the NCTC < V. Chalker and B. Spiller (All Wales Antibiotic Resistance Engagement Unit, School of Medicine, Cardiff University, Cardiff, Wales, UK) < Isolate referred to UKHSA reference services from invasive GBS infection from hospital
NCTC 14896	Streptococcus agalactiae	PHEGBS0067	-	Streptococcaceae	Streptococcus	Streptococcus agalactiae	Reference Strain	Hazard Group (ACDP) 2	Human, blood. Luton, UK. 03/02/2014.	Positive for the tet(M), mre(A), mef(A), msr(D) antibiotic resistance genes.	Ia	Lancefield group B	Columbia blood agar, 37°C, O2, 24 hours	Antimicrobial Resistant	ERR1741677	2023-04-06	V. Chalker (UK Health Security Agency, Colindale, London, UK) / B. Spiller (Cardiff University, Cardiff, Wales, UK)	Accessioned into the NCTC < V. Chalker and B. Spiller (All Wales Antibiotic Resistance Engagement Unit, School of Medicine, Cardiff University, Cardiff, Wales, UK) < Isolate referred to UKHSA reference services from invasive GBS infection from hospital
NCTC 14897	Streptococcus agalactiae	PHEGBS0070	-	Streptococcaceae	Streptococcus	Streptococcus agalactiae	Reference Strain	Hazard Group (ACDP) 2	Human, blood. Chichester, UK. 04/02/2014.	Positive for the tet(M), mre(A), mef(A), msr(D) antibiotic resistance genes.	Ia	Lancefield group B	Columbia blood agar, 37°C, O2, 24 hours	Antimicrobial Resistant	ERR1742116	2023-04-06	V. Chalker (UK Health Security Agency, Colindale, London, UK) / B. Spiller (Cardiff University, Cardiff, Wales, UK)	Accessioned into the NCTC < V. Chalker and B. Spiller (All Wales Antibiotic Resistance Engagement Unit, School of Medicine, Cardiff University, Cardiff, Wales, UK) < Isolate referred to UKHSA reference services from invasive GBS infection from hospital
NCTC 14898	Streptococcus agalactiae	PHEGBS0071	-	Streptococcaceae	Streptococcus	Streptococcus agalactiae	Reference Strain	Hazard Group (ACDP) 2	Human, blood. Type & Wear, UK. 04/02/2014.	Positive for the tet(O), erm(B), lsaC, tet(M), mre(A) antibioitic resistance genes.	III	Lancefield group B	Columbia blood agar, 37°C, O2, 24 hours	Antimicrobial Resistant	ERR1742139	2023-04-06	V. Chalker (UK Health Security Agency, Colindale, London, UK) / B. Spiller (Cardiff University, Cardiff, Wales, UK)	Accessioned into the NCTC < V. Chalker and B. Spiller (All Wales Antibiotic Resistance Engagement Unit, School of Medicine, Cardiff University, Cardiff, Wales, UK) < Isolate referred to UKHSA reference services from invasive GBS infection from hospital
NCTC 14900	Streptococcus agalactiae	PHEGBS0091	-	Streptococcaceae	Streptococcus	Streptococcus agalactiae	Reference Strain	Hazard Group (ACDP) 2	Human, blood. Liverpool, UK. 20/02/2014.	Positive for the tet(O), mre(A), erm(A) antibiotic resistance genes.	II	Lancefield group B	Columbia blood agar, 37°C, O2, 24 hours	Antimicrobial Resistant	ERR1741407	2023-04-06	V. Chalker (UK Health Security Agency, Colindale, London, UK) / B. Spiller (Cardiff University, Cardiff, Wales, UK)	Accessioned into the NCTC < V. Chalker and B. Spiller (All Wales Antibiotic Resistance Engagement Unit, School of Medicine, Cardiff University, Cardiff, Wales, UK) < Isolate referred to UKHSA reference services from invasive GBS infection from hospital
NCTC 14901	Streptococcus agalactiae	PHEGBS0098	-	Streptococcaceae	Streptococcus	Streptococcus agalactiae	Reference Strain	Hazard Group (ACDP) 2	Human, blood. Torquay, UK. 04/03/2014.	-	V	Lancefield group B	Columbia blood agar, 37°C, O2, 24 hours	Antimicrobial Resistant	ERR1741573	2023-04-06	V. Chalker (UK Health Security Agency, Colindale, London, UK) / B. Spiller (Cardiff University, Cardiff, Wales, UK)	Accessioned into the NCTC < V. Chalker and B. Spiller (All Wales Antibiotic Resistance Engagement Unit, School of Medicine, Cardiff University, Cardiff, Wales, UK) < Isolate referred to UKHSA reference services from invasive GBS infection from hospital
NCTC 14902	Streptococcus agalactiae	PHEGBS0128	-	Streptococcaceae	Streptococcus	Streptococcus agalactiae	Reference Strain	Hazard Group (ACDP) 2	Human, blood. London, UK. 03/04/2014.	Positive for erm(B), tet(M) antibiotic resistance genes.	V	Lancefield group B	Columbia blood agar, 37°C, O2, 24 hours	Antimicrobial Resistant	ERR1742140	2023-04-06	V. Chalker (UK Health Security Agency, Colindale, London, UK) / B. Spiller (Cardiff University, Cardiff, Wales, UK)	Accessioned into the NCTC < V. Chalker and B. Spiller (All Wales Antibiotic Resistance Engagement Unit, School of Medicine, Cardiff University, Cardiff, Wales, UK) < Isolate referred to UKHSA reference services from invasive GBS infection from hospital
NCTC 14905	Streptococcus agalactiae	PHEGBS0446	-	Streptococcaceae	Streptococcus	Streptococcus agalactiae	Reference Strain	Hazard Group (ACDP) 2	Human, blood. Aylesbury, UK. 01/12/2014.	Positive for the mre(A) antibiotic resistance gene.	VI	Lancefield group B	Columbia blood agar, 37°C, O2, 24 hours	Antimicrobial Resistant	ERR1741823	2023-04-06	V. Chalker (UK Health Security Agency, Colindale, London, UK) / B. Spiller (Cardiff University, Cardiff, Wales, UK)	Accessioned into the NCTC < V. Chalker and B. Spiller (All Wales Antibiotic Resistance Engagement Unit, School of Medicine, Cardiff University, Cardiff, Wales, UK) < Isolate referred to UKHSA reference services from invasive GBS infection from hospital
NCTC 14906	Streptococcus agalactiae	PHEGBS0491	-	Streptococcaceae	Streptococcus	Streptococcus agalactiae	Reference Strain	Hazard Group (ACDP) 2	Human, blood. Portsmouth, UK. 06/01/2015.	Positive for the mre(A) antibiotic resistance gene.	II	Lancefield group B	Columbia blood agar, 37°C, O2, 24 hours	Antimicrobial Resistant	ERR1741535	2023-04-06	V. Chalker (UK Health Security Agency, Colindale, London, UK) / B. Spiller (Cardiff University, Cardiff, Wales, UK)	Accessioned into the NCTC < V. Chalker and B. Spiller (All Wales Antibiotic Resistance Engagement Unit, School of Medicine, Cardiff University, Cardiff, Wales, UK) < Isolate referred to UKHSA reference services from invasive GBS infection from hospital
NCTC 14907	Streptococcus agalactiae	PHEGBS0511	-	Streptococcaceae	Streptococcus	Streptococcus agalactiae	Reference Strain	Hazard Group (ACDP) 2	Human, blood. London, UK. 20/01/2015.	Positive for lsaC, tet(M), mre(A) antibiotic resistance genes.	IV	Lancefield group B	Columbia blood agar, 37°C, O2, 24 hours	Antimicrobial Resistant	ERR1741765	2023-04-06	V. Chalker (UK Health Security Agency, Colindale, London, UK) / B. Spiller (Cardiff University, Cardiff, Wales, UK)	Accessioned into the NCTC < V. Chalker and B. Spiller (All Wales Antibiotic Resistance Engagement Unit, School of Medicine, Cardiff University, Cardiff, Wales, UK) < Isolate referred to UKHSA reference services from invasive GBS infection from hospital
NCTC 14908	Streptococcus agalactiae	PHEGBS0577	-	Streptococcaceae	Streptococcus	Streptococcus agalactiae	Reference Strain	Hazard Group (ACDP) 2	Human, blood. London, UK. 27/02/2015.	Positive for erm(B), msr(D), mef(A), tet(O), ant(6)-Ia_1, aph(3')-III_1, ant(6)-Ia_1, mre(A) antibiotic resistance genes.	III	Lancefield group B	Columbia blood agar, 37°C, O2, 24 hours	Antimicrobial Resistant	ERR1741835	2023-04-06	V. Chalker (UK Health Security Agency, Colindale, London, UK) / B. Spiller (Cardiff University, Cardiff, Wales, UK)	Accessioned into the NCTC < V. Chalker and B. Spiller (All Wales Antibiotic Resistance Engagement Unit, School of Medicine, Cardiff University, Cardiff, Wales, UK) < Isolate referred to UKHSA reference services from invasive GBS infection from hospital
NCTC 14909	Streptococcus agalactiae	PHEGBS0586	-	Streptococcaceae	Streptococcus	Streptococcus agalactiae	Reference Strain	Hazard Group (ACDP) 2	Human (infection), pus. Lincolnshire, UK. 04/03/2015.	Positive for tet(M), tet(L), mre(A) antibiotic resistance genes.	II	Lancefield group B	Columbia blood agar, 37°C, O2, 24 hours	Antimicrobial Resistant	ERR1741614	2023-04-06	V. Chalker (UK Health Security Agency, Colindale, London, UK) / B. Spiller (Cardiff University, Cardiff, Wales, UK)	Accessioned into the NCTC < V. Chalker and B. Spiller (All Wales Antibiotic Resistance Engagement Unit, School of Medicine, Cardiff University, Cardiff, Wales, UK) < Isolate referred to UKHSA reference services from invasive GBS infection from hospital
NCTC 14679	Clostridium perfringens	VPI No. 5	-	Clostridiaceae	Clostridium	Clostridium perfringens	Reference Strain	Hazard Group (ACDP) 2	Unknown. United States of America. 1972.	EUCAST official QC strain for anaerobic disk diffusion AST; control of anaerobic environment. Metronidazole sensitive. C. perfringens type A, negative for epsilon toxin. "Will likely produce C. perfringens enterotoxin" (depositor's note).	-	-	Fastidious Anaerobe Agar, 37°C, AnO2, 24 hours	Laboratory Reference Strain	-	2022-05-25	U. S. Justesen (Department of Clincal Microbiology, Odense University Hospital, Denmark)	Accessioned into the NCTC < U. S. Justeen < T. Justesen (Hillerod Hostpital, Denmark) < Anaerobe Lab, Virginia Polytechnic Institute (Blacksburg, Virginia, USA)
NCTC 14692	Escherichia coli	MC1061	-	Enterobacteriaceae	Escherichia	Escherichia coli	Reference Strain	Hazard Group (ACDP) 2	Unknown. Geographic origin unknown. Before July 1992.	Transforms well by CaCL method, vector for protein expression. For research purposes only, commercial use is prohibited.	-	-	Columbia blood agar, 37°C, O2, 24 hours	Laboratory Reference Strain	-	2022-06-26	Deutsche Sammlung von Mikroorganismen und Zellkulturen (DSMZ, Braunschweig, Germany)	Accessioned into the NCTC < DSMZ < American Type Culture Collection (ATCC, USA) < Hoffmann-La Roche Inc.
NCTC 14916	Escherichia coli	K12 DH5	-	Enterobacteriaceae	Escherichia	Escherichia coli	Reference Strain	Hazard Group (ACDP) 2	Unknown. Geographic origin unknown. Before 21/08/1995.	Vector for bacterial transformation and genetic modification	-	-	Nutrient agar, 37°C, O2, 24 hours	Laboratory Reference Strain	-	2023-04-13	Deutsche Sammlung von Mikroorganismen und Zellkulturen (DSMZ, Braunschweig, Germany)	Accessioned into the NCTC < DSMZ < National Collection of Industrial Marine Bacteria (Scotland, UK) < American Type Culture Collection < Cold Spring Harbor Laboratories
NCTC 14254	Salmonella enterica subsp. enterica Serotype Thompson	NCTC 4438 A (disc)	M437	Enterobacteriaceae	Salmonella	Salmonella enterica subsp. enterica Serotype Thompson	Reference Strain	Hazard Group (ACDP) 2	Unknown. Geographic origin unknown. Before 1932.	A part of the Murray Collection, a collection of pre-antibiotic era isolates dated 1917-1954.	Thompson	Sequence Type: 26; eBurst Group: 28	Nutrient agar, 37°C, O2, 24 hours	Obtained from a legacy strain archive	ERS203069	2019	R. G. E. Murray	Accessioned into NCTC < Transferred to NCTC c.1980 < R.G.E Murray < Everitt George Dunn Murray (1964)
NCTC 14255	Salmonella enterica subsp. enterica Serotype Bispedjerg	NCTC 4958 (disc) (Orig. NCTC tube)	M443	Enterobacteriaceae	Salmonella	Salmonella enterica subsp. enterica Serotype Bispedjerg	Reference Strain	Hazard Group (ACDP) 2	Unknown. Geographic origin unknown. Before 1939.	A part of the Murray Collection, a collection of pre-antibiotic era isolates dated 1917-1954. This strain has two known plasmids (As described in K.S. Baker et al 2015).	Bispedjerg	Sequence Type: 2911	Nutrient agar, 37°C, O2, 24 hours	Obtained from a legacy strain archive	ERS203071	2019	R. G. E. Murray	Accessioned into NCTC < Transferred to NCTC c.1980 < R.G.E Murray < Everitt George Dunn Murray (1964)
NCTC 14707	Salmonella enterica subsp. enterica Serotype Virchow	NCTC 3748 (disc)	M141	Enterobacteriaceae	Salmonella	Salmonella enterica subsp. enterica Serotype Virchow	Reference Strain	Hazard Group (ACDP) 2	Unknown. Geographic origin unknown. Before 1939	A part of the Murray Collection, a collection of pre-antibiotic era isolates dated 1917-1954. This strain has one known plasmid (As described in K.S. Baker et al 2015).	Virchow	Sequence Type: 16; eBurst Group: 9	Nutrient agar, 37°C, O2, 24 hours	Obtained from a legacy strain archive	ERS179742	2022-09-08	R. G. E. Murray	Accessioned into NCTC < Transferred to NCTC c.1980 < R.G.E Murray < Everitt George Dunn Murray (1964)
NCTC 14708	Salmonella enterica subsp. enterica Serotype Thompson	[-]	M201	Enterobacteriaceae	Salmonella	Salmonella enterica subsp. enterica Serotype Thompson	Reference Strain	Hazard Group (ACDP) 2	Unknown. Geographic Origin Unknown. Before 1939.	A part of the Murray Collection, a collection of pre-antibiotic era isolates dated 1917-1954. This strain has no known plasmids (As described in K.S. Baker et al 2015). Listed in the Murray Collection as "Salmonella Thompson var. Berlin".	Thompson	Sequence Type: 26; eBurst Group: 28	Nutrient agar, 37°C, O2, 24 hours	Obtained from a legacy strain archive	ERS179680	2022-08-09	R. G. E. Murray	Accessioned into NCTC < Transferred to NCTC c.1980 < R.G.E Murray < Everitt George Dunn Murray (1964)
NCTC 14709	Salmonella enterica subsp. enterica Serotype Bareilly	NCTC 3213 A (disc)	M202	Enterobacteriaceae	Salmonella	Salmonella enterica subsp. enterica Serotype Bareilly	Reference Strain	Hazard Group (ACDP) 2	Unknown. Geographic origin unknown. Before 1939.	A part of the Murray Collection, a collection of pre-antibiotic era isolates dated 1917-1954. This strain has no known plasmids (As described in K.S. Baker et al 2015).	Bareilly	Sequence Type 362; eBurst Group 206	Nutrient agar, 37°C, O2, 24 hours	Obtained from a legacy strain archive	ERS179688	2022-08-09	R. G. E. Murray	Accessioned into NCTC < Transferred to NCTC c.1980 < R.G.E Murray < Everitt George Dunn Murray (1964)
NCTC 14710	Salmonella enterica subsp. enterica Serotype Anatum	NCTC 3071 (disc)	M131	Enterobacteriaceae	Salmonella	Salmonella enterica subsp. enterica Serotype Anatum	Reference Strain	Hazard Group (ACDP) 2	Unknown. Geographic origin unknown. Before 1939.	A part of the Murray Collection, a collection of pre-antibiotic era isolates dated 1917-1954. This strain has one known plasmids (As described in K.S. Baker et al 2015).	Anatum	Sequence Type: 64; eBurst Group 65	Nutrient agar, 37°C, O2, 24 hours	Obtained from a legacy strain archive	ERS179686	2022-08-09	R. G. E. Murray	Accessioned into NCTC < Transferred to NCTC c.1980 < R.G.E Murray < Everitt George Dunn Murray (1964)
NCTC 14711	Salmonella enterica subsp. enterica Serotype Enteritidis	Stokes	M2	Enterobacteriaceae	Salmonella	Salmonella enterica subsp. enterica Serotype Enteritidis	Reference Strain	Hazard Group (ACDP) 2	Unknown. Geographic origin unknown. Before 1926.	A part of the Murray Collection, a collection of pre-antibiotic era isolates dated 1917-1954. This strain has one known plasmid (As described in K.S. Baker et al 2015).	Enteritidis	Sequence Type: 11; eBurst Group: 4	Nutrient agar, 37°C, O2, 24 hours	Obtained from a legacy strain archive	ERS180054	2022-08-09	R. G. E. Murray	Accessioned into NCTC < Transferred to NCTC c.1980 < R.G.E Murray < Everitt George Dunn Murray (1964)
NCTC 14743	Salmonella enterica subsp. enterica Serotype Enteritidis	Stokes	M1	Enterobacteriaceae	Salmonella	Salmonella enterica subsp. enterica Serotype Enteritidis	Reference Strain	Hazard Group (ACDP) 2	Unknown. Geographic origin unknown. Before 1926.	A part of the Murray Collection, a collection of pre-antibiotic era isolates dated 1917-1954. This strain has 4 known plasmids (As described in K.S. Baker et al 2015).	Enteritidis	Sequence Type 11; eBurst Group 4	Nutrient agar, 37°C, O2, 24 hours	Obtained from a legacy strain archive	ERS222740	2022-09-20	R. G. E. Murray	Accessioned into NCTC < Transferred to NCTC c.1980 < R.G.E Murray < Everitt George Dunn Murray (1964)
NCTC 14744	Escherichia coli	55041 Halfkinny	M20	Enterobacteriaceae	Escherichia	Escherichia coli	Reference Strain	Hazard Group (ACDP) 2	Blood culture, puerpural sepsis. Geographic origin unknown. Before 1935.	A part of the Murray Collection, a collection of pre-antibiotic era isolates dated 1917-1954. This strain has one known plasmid (As described in K.S. Baker et al 2015). Negative for stx, eae, ipaH and aggR genes.	-	Sequence type 12	Nutrient agar, 37°C, O2, 24 hours	Obtained from a legacy strain archive	ERS174283	2022-09-20	R. G. E. Murray	Accessioned into NCTC < Transferred to NCTC c.1980 < R.G.E Murray < Everitt George Dunn Murray (1964)
NCTC 14745	Escherichia coli	E746	M164	Enterobacteriaceae	Escherichia	Escherichia coli	Reference Strain	Hazard Group (ACDP) 2	Cerebrospinal fluid. Geographic origin unknown. Before 1934.	A part of the Murray Collection, a collection of pre-antibiotic era isolates dated 1917-1954. This strain has three known plasmids (As described in K.S. Baker et al 2015). Positive for eae gene. Negative for stx, ipaH and aggR genes. Small variant of NCTC 13960.	-	Sequence Type 5308	Nutrient agar, 37°C, O2, 24 hours	Obtained from a legacy strain archive	-	2022-12-20	R. G. E. Murray	Accessioned into NCTC < Transferred to NCTC c.1980 < R.G.E Murray < Everitt George Dunn Murray (1964)
NCTC 14746	Escherichia coli	52841	M41	Enterobacteriaceae	Escherichia	Escherichia coli	Reference Strain	Hazard Group (ACDP) 2	Unknown. Geographic Origin Unknown. Before 1935.	A part of the Murray Collection, a collection of pre-antibiotic era isolates dated 1917-1954. This strain has five known plasmids (As described in K.S. Baker et al 2015). Negative for stx, eae, ipaH and aggR genes.	-	Sequence Type: 59	Nutrient agar, 37°C, O2, 24 hours	Obtained from a legacy strain archive	ERS179675	2022-09-20	R. G. E. Murray	Accessioned into NCTC < Transferred to NCTC c.1980 < R.G.E Murray < Everitt George Dunn Murray (1964)
NCTC 14747	Salmonella enterica subsp. enterica Serotype Bovismorbificans	Gladden	M130	Enterobacteriaceae	Salmonella	Salmonella enterica subsp. enterica Serotype Bovismorbificans	Reference Strain	Hazard Group (ACDP) 2	Unknown. Geographic origin unknown. Before 1936.	A part of the Murray Collection, a collection of pre-antibiotic era isolates dated 1917-1954. This strain has one known plasmid (As described in K.S. Baker et al 2015).	Bovismorbificans	Sequence Type 1499; eBurst Group 34	Nutrient agar, 37°C, O2, 24 hours	Obtained from a legacy strain archive	ERS179678	2022-09-20	R. G. E. Murray	Accessioned into NCTC < Transferred to NCTC c.1980 < R.G.E Murray < Everitt George Dunn Murray (1964)
NCTC 14748	Salmonella enterica subsp. enterica Serotype Eastbourne	NCTC 4785	M138	Enterobacteriaceae	Salmonella	Salmonella enterica subsp. enterica Serotype Eastbourne	Reference Strain	Hazard Group (ACDP) 2	Unknown. Geographic origin unknown. Before 1939.	A part of the Murray Collection, a collection of pre-antibiotic era isolates dated 1917-1954. This strain has no known plasmids (As described in K.S. Baker et al 2015).	Eastbourne	Sequence Type 371; eBurst Group 17	Columbia blood agar, 37°C, O2, 24 hours	Obtained from a legacy strain archive	ERS179718	2022-09-20	R. G. E. Murray	Accessioned into NCTC < Transferred to NCTC c.1980 < R.G.E Murray < Everitt George Dunn Murray (1964)
NCTC 14749	Salmonella enterica subsp. enterica Serotype Hvittingfoss	NCTC 4948 (disc)	M139	Enterobacteriaceae	Salmonella	Salmonella enterica subsp. enterica Serotype Hvittingfoss	Reference Strain	Hazard Group (ACDP) 2	Unknown. Geographic origin unknown. Before 1939	A part of the Murray Collection, a collection of pre-antibiotic era isolates dated 1917-1954. This strain has no known plasmids (As described in K.S. Baker et al 2015).	Hvittingfoss	Sequence Type: 1040; eBurst Group: 173	Nutrient agar, 37C, O2, 24 hour	Obtained from a legacy strain archive	ERS179726	2022-09-20	R. G. E. Murray	Accessioned into NCTC < Transferred to NCTC c.1980 < R.G.E Murray < Everitt George Dunn Murray (1964)
NCTC 14750	Salmonella enterica subsp. enterica Serotype London	9404-1	M152	Enterobacteriaceae	Salmonella	Salmonella enterica subsp. enterica Serotype London	Reference Strain	Hazard Group (ACDP) 2	Unknown. Geographic origin unknown. Before 1940.	A part of the Murray Collection, a collection of pre-antibiotic era isolates dated 1917-1954. This strain has one known plasmid (As described in K.S. Baker et al 2015).	London	Sequence Type: 504	Nutrient agar, 37C, O2, 24 hours	Obtained from a legacy strain archive	ERS179687	2022-09-20	R. G. E. Murray	Accessioned into NCTC < Transferred to NCTC c.1980 < R.G.E Murray < Everitt George Dunn Murray (1964)
NCTC 14751	Salmonella enterica subsp. enterica Serotype Bareilly	9662 - 1	M154	Enterobacteriaceae	Salmonella	Salmonella enterica subsp. enterica Serotype Bareilly	Reference Strain	Hazard Group (ACDP) 2	Unknown. Geographic origin unknown. Before 1940.	A part of the Murray Collection, a collection of pre-antibiotic era isolates dated 1917-1954. This strain has three known plasmids (As described in K.S. Baker et al 2015)	Bareilly	Sequence Type 362; eBurst Group 206	Nutrient agar, 37C, O2, 24 hours	Obtained from a legacy strain archive	-	2022-09-20	R. G. E. Murray	Accessioned into NCTC < Transferred to NCTC c.1980 < R.G.E Murray < Everitt George Dunn Murray (1964)
NCTC 14752	Salmonella enterica subsp. enterica Serotype Bareilly	NCTC 3213 A (disc)	M203	Enterobacteriaceae	Salmonella	Salmonella enterica subsp. enterica Serotype Bareilly	Reference Strain	Hazard Group (ACDP) 2	Unknown. Geographic origin unknown. Before 1939	A part of the Murray Collection, a collection of pre-antibiotic era isolates dated 1917-1954. This strain has no known plasmids (As described in K.S. Baker et al 2015).	Bareilly	Sequence Type 362; eBurst Group 206	Nutrient agar, 37C, O2, 24 hours	Obtained from a legacy strain archive	ERS179696	2022-09-20	R. G. E. Murray	Accessioned into NCTC < Transferred to NCTC c.1980 < R.G.E Murray < Everitt George Dunn Murray (1964)
NCTC 14753	Salmonella enterica subsp. enterica Serotype Reading	Reading	M210	Enterobacteriaceae	Salmonella	Salmonella enterica subsp. enterica Serotype Reading	Reference Strain	Hazard Group (ACDP) 2	Unknown . Geographic origin unknown. Before 1936.	A part of the Murray Collection, a collection of pre-antibiotic era isolates dated 1917-1954.	Reading	Sequence Type: 93; eBurst Group: 43	Nutrient agar, 37C, O2, 24 hours	Obtained from a legacy strain archive	ERS179712	2022-09-20	R. G. E. Murray	Accessioned into NCTC < Transferred to NCTC c.1980 < R.G.E Murray < Everitt George Dunn Murray (1964)
NCTC 14754	Salmonella enterica subsp. enterica Serotype Heidelberg	NCTC 4166 (disc)	M135	Enterobacteriaceae	Salmonella	Salmonella enterica subsp. enterica Serotype Heidelberg	Reference Strain	Hazard Group (ACDP) 2	Unknown. Geographic origin unknown. Before 1939.	A part of the Murray Collection, a collection of pre-antibiotic era isolates dated 1917-1954. This strain has no known plasmids (As described in K.S. Baker et al 2015).	Heidelberg	Sequence Type 15; eBurst Group 26	Nutrient agar, 37C, O2, 24 hours	Obtained from a legacy strain archive	ERS179710	2022-09-20	R. G. E. Murray	Accessioned into NCTC < Transferred to NCTC c.1980 < R.G.E Murray < Everitt George Dunn Murray (1964)
NCTC 14755	Salmonella enterica subsp. enterica Serotype Poona	NCTC 4840	M254	Enterobacteriaceae	Salmonella	Salmonella enterica subsp. enterica Serotype Poona	Reference Strain	Hazard Group (ACDP) 2	Unknown. Geographic origin unknown. Before 1939.	A part of the Murray Collection, a collection of pre-antibiotic era isolates dated 1917-1954. This strain has no known plasmids (As described in K.S. Baker et al 2015).	Poona	Sequence Type: 812; eBurst Group: 46	Nutrient agar, 37C, O2, 24 hours	Obtained from a legacy strain archive	ERS179681	2022-09-22	R. G. E. Murray	Accessioned into NCTC < Transferred to NCTC c.1980 < R.G.E Murray < Everitt George Dunn Murray (1964)
NCTC 14756	Salmonella enterica subsp. enterica Serotype Bispebjerg	Avortment Cheval	M264	Enterobacteriaceae	Salmonella	Salmonella enterica subsp. enterica Serotype Bispebjerg	Reference Strain	Hazard Group (ACDP) 2	Unknown. Geographic origin unknown. Before 1936.	A part of the Murray Collection, a collection of pre-antibiotic era isolates dated 1917-1954. This strain has no known plasmids (As described in K.S. Baker et al 2015).	Bispebjerg	Sequence Type: 251; eBurst Group 18	Nutrient agar, 37C, O2, 24 hours	Obtained from a legacy strain archive	ERS179705	2022-09-20	R. G. E. Murray	Accessioned into NCTC < Transferred to NCTC c.1980 < R.G.E Murray < Everitt George Dunn Murray (1964)
NCTC 14757	Salmonella enterica subsp. enterica Serotype Reading	Nicholls	M267	Enterobacteriaceae	Salmonella	Salmonella enterica subsp. enterica Serotype Reading	Reference Strain	Hazard Group (ACDP) 2	Unknown. Geographic origin unknown. Before 1936	A part of the Murray Collection, a collection of pre-antibiotic era isolates dated 1917-1954. This strain has no known plasmids (As described in K.S. Baker et al 2015).	Reading	Sequence Type: 93; eBurst Group: 43	Nutrient agar, 37C, O2, 24 hours	Obtained from a legacy strain archive	ERS179713	2022-09-22	R. G. E. Murray	Accessioned into NCTC < Transferred to NCTC c.1980 < R.G.E Murray < Everitt George Dunn Murray (1964)
NCTC 14758	Salmonella enterica subsp. enterica Serotype Eastborne	Nicholls	M268	Enterobacteriaceae	Salmonella	Salmonella enterica subsp. enterica Serotype Eastborne	Reference Strain	Hazard Group (ACDP) 2	Unknown. Geographic origin unknown. Before 1936.	A part of the Murray Collection, a collection of pre-antibiotic era isolates dated 1917-1954. This strain has no known plasmids (As described in K.S. Baker et al 2015).	Eastborne	Sequence Type: 93; eBurst Group: 43	Nutrient agar, 37C, O2, 24 hours	Obtained from a legacy strain archive	ERS179721	2022-09-22	R. G. E. Murray	Accessioned into NCTC < Transferred to NCTC c.1980 < R.G.E Murray < Everitt George Dunn Murray (1964)
NCTC 14759	Salmonella enterica subsp. enterica Serotype Oslo	NCTC 5042 (disc)	M270	Enterobacteriaceae	Salmonella	Salmonella enterica subsp. enterica Serotype Oslo	Reference Strain	Hazard Group (ACDP) 2	Unknown. Geographic origin unknown. Before 1939.	A part of the Murray Collection, a collection of pre-antibiotic era isolates dated 1917-1954.	Oslo	Sequence Type: 1370; eBurst Group 257	Nutrient agar, 37C, O2, 24 hours	Obtained from a legacy strain archive	ERS179737	2022-09-22	R. G. E. Murray	Accessioned into NCTC < Transferred to NCTC c.1980 < R.G.E Murray < Everitt George Dunn Murray (1964)
NCTC 14760	Salmonella enterica subsp. enterica Serotype Stanley	Britton	M271	Enterobacteriaceae	Salmonella	Salmonella enterica subsp. enterica Serotype Stanley	Reference Strain	Hazard Group (ACDP) 2	Unknown. Geographic origin unknown. Before 1936.	A part of the Murray Collection, a collection of pre-antibiotic era isolates dated 1917-1954. This strain has no known plasmids (As described in K.S. Baker et al 2015).	Stanley	Sequence Type: 1027; eBurst Group: 29	Nutrient agar, 37C, O2, 24 hours	Obtained from a legacy strain archive	ERS179745	2022-09-22	R. G. E. Murray	Accessioned into NCTC < Transferred to NCTC c.1980 < R.G.E Murray < Everitt George Dunn Murray (1964)
NCTC 14761	Salmonella enterica subsp. enterica Serotype Stanley	Britton	M272	Enterobacteriaceae	Salmonella	Salmonella enterica subsp. enterica Serotype Stanley	Reference Strain	Hazard Group (ACDP) 2	Unknown. Geographic origin unknown. Before 1936.	A part of the Murray Collection, a collection of pre-antibiotic era isolates dated 1917-1954. This strain has no known plasmids (As described in K.S. Baker et al 2015).	Stanley	Sequence Type: 1027; eBurst Group: 29	Nutrient agar, 37C, O2, 24 hours	Obtained from a legacy strain archive	-	2022-09-22	R. G. E. Murray	Accessioned into NCTC < Transferred to NCTC c.1980 < R.G.E Murray < Everitt George Dunn Murray (1964)
NCTC 14762	Salmonella enterica subsp. enterica Serotype Potsdam	NCTC 3206 (disc)	M274	Enterobacteriaceae	Salmonella	Salmonella enterica subsp. enterica Serotype Potsdam	Reference Strain	Hazard Group (ACDP) 2	Unknown. Geographic origin unknown. Before 1939	A part of the Murray Collection, a collection of pre-antibiotic era isolates dated 1917-1954. This strain has no known plasmids (As described in K.S. Baker et al 2015)	Potsdam	Sequence Type: 2039; eBurst Group: 73	Nutrient agar, 37C, O2, 24 hours	Obtained from a legacy strain archive	-	2022-09-22	R. G. E. Murray	Accessioned into NCTC < Transferred to NCTC c.1980 < R.G.E Murray < Everitt George Dunn Murray (1964)
NCTC 14763	Salmonella enterica subsp. enterica Serotype Dublin	Pesch	M277	Enterobacteriaceae	Salmonella	Salmonella enterica subsp. enterica Serotype Dublin	Reference Strain	Hazard Group (ACDP) 2	Unknown. Geographic origin unknown. Before 1936.	A part of the Murray Collection, a collection of pre-antibiotic era isolates dated 1917-1954. This strain has one known plasmid (As described in K.S. Baker et al 2015).	Dublin	Sequence Type: 10; eBurst Group: 53	Nutrient agar, 37C, O2, 24 hours	Obtained from a legacy strain archive	ERS203018	2022-09-22	R. G. E. Murray	Accessioned into NCTC < Transferred to NCTC c.1980 < R.G.E Murray < Everitt George Dunn Murray (1964)
NCTC 14764	Salmonella enterica subsp. enterica Serotype Blegdam	NCTC 4778 (disc)	M278	Enterobacteriaceae	Salmonella	Salmonella enterica subsp. enterica Serotype Blegdam	Reference Strain	Hazard Group (ACDP) 2	Unknown. Geographic origin unknown. Before 1939.	A part of the Murray Collection, a collection of pre-antibiotic era isolates dated 1917-1954. This strain has no known plasmids (As described in K.S. Baker et al 2015)	Blegdam	Sequence Type: 2912	Nutrient agar, 37C, O2, 24 hours	Obtained from a legacy strain archive	ERS203019	2022-09-22	R. G. E. Murray	Accessioned into NCTC < Transferred to NCTC c.1980 < R.G.E Murray < Everitt George Dunn Murray (1964)
NCTC 14765	Salmonella enterica subsp. enterica Serotype Heidelberg	NCTC 3205 (disc) (Original NCTC tube)	M329	Enterobacteriaceae	Salmonella	Salmonella enterica subsp. enterica Serotype Heidelberg	Reference Strain	Hazard Group (ACDP) 2	Unknown. Geographic origin unknown. Before 1938.	A part of the Murray Collection, a collection of pre-antibiotic era isolates dated 1917-1954. This strain has no known plasmids (As described in K.S. Baker et al 2015).	Heidelberg	Sequence Type: 15; eBurst Group: 26	Nutrient agar, 37C, O2, 24 hours	Obtained from a legacy strain archive	ERS203037	2022-09-22	R. G. E. Murray	Accessioned into NCTC < Transferred to NCTC c.1980 < R.G.E Murray < Everitt George Dunn Murray (1964)
NCTC 14766	Salmonella enterica subsp. enterica Serotype Eastborne	NCTC 4785 (from original NCTC tube)	M421	Enterobacteriaceae	Salmonella	Salmonella enterica subsp. enterica Serotype Eastborne	Reference Strain	Hazard Group (ACDP) 2	Unknown. Geographic Origin Unknown. Pre-1939.	A part of the Murray Collection, a collection of pre-antibiotic era isolates dated 1917-1954. This strain has two known plasmids (As described in K.S. Baker et al 2015).	Eastborne	Sequence Type: 371, eBurst Group: 17	Nutrient agar, 37C, O2, 24 hours	Obtained from a legacy strain archive	-	2022-09-22	R. G. E. Murray	Accessioned into NCTC < Transferred to NCTC c.1980 < R.G.E Murray < Everitt George Dunn Murray (1964)
NCTC 14805	Escherichia coli	53580 - I	M379	Enterobacteriaceae	Escherichia	Escherichia coli	Reference Strain	Hazard Group (ACDP) 2	Unknown. Geographic Origin Unknown. Before 1955	A part of the Murray Collection, a collection of pre-antibiotic era isolates dated 1917-1954. This strain has no known plasmids (As described in K.S. Baker et al 2015). Negative for stx and eae genes. Listed as haemolytic in original Murray Collection metadata.	-	Sequence Type: 10	Nutrient agar, 37C, O2, 24 hours	Obtained from a legacy strain archive	-	2022-05-10	R. G. E. Murray	Accessioned into NCTC < Transferred to NCTC c.1980 < R.G.E Murray < Everitt George Dunn Murray (1964)
NCTC 14806	Salmonella enterica subsp. enterica Serotype Abortusovis	NCTC 3293 (disc)	M225	Enterobacteriaceae	Salmonella	Salmonella enterica subsp. enterica Serotype Abortusovis	Reference Strain	Hazard Group (ACDP) 2	Unknown. Geographic Origin Unknown. Before 1939.	A part of the Murray Collection, a collection of pre-antibiotic era isolates dated 1917-1954. This strain has no known plasmids (As described in K.S. Baker et al 2015)	Abortusovis	Sequence Type: 373; eBurst Group 71	Columbia blood agar, 37°C, O2, 24 hours	Obtained from a legacy strain archive	ERS179720	2022-05-10	R. G. E. Murray	Accessioned into NCTC < Transferred to NCTC c.1980 < R.G.E Murray < Everitt George Dunn Murray (1964)
NCTC 14807	Salmonella enterica subsp. enterica Serotype Abortusovis	NCTC 3293 (disc)	M226	Enterobacteriaceae	Salmonella	Salmonella enterica subsp. enterica Serotype Abortusovis	Reference Strain	Hazard Group (ACDP) 2	Unknown. Geographic Origin Unknown. Before 1939.	A part of the Murray Collection, a collection of pre-antibiotic era isolates dated 1917-1954. This strain has no known plasmids (As described in K.S. Baker et al 2015).	Abortusovis	Sequence Type: 373; eBurst Group: 71	Nutrient agar, 37C, O2, 24 hours	Obtained from a legacy strain archive	ERS179728	2022-05-10	R. G. E. Murray	Accessioned into NCTC < Transferred to NCTC c.1980 < R.G.E Murray < Everitt George Dunn Murray (1964)
NCTC 14808	Salmonella enterica subsp. enterica Serotype Potsdam	NCTC 3206 (disc)	M275	Enterobacteriaceae	Salmonella	Salmonella enterica subsp. enterica Serotype Potsdam	Reference Strain	Hazard Group (ACDP) 2	Unknown. Geographic origin unknown. Before 1939.	A part of the Murray Collection, a collection of pre-antibiotic era isolates dated 1917-1954. This strain has no known plasmids (As described in K.S. Baker et al 2015)	Potsdam	Sequence Type: 2039; eBurst Group: 73	Nutrient agar, 37C, O2, 24 hours	Obtained from a legacy strain archive	ERS179673	2022-05-10	R. G. E. Murray	Accessioned into NCTC < Transferred to NCTC c.1980 < R.G.E Murray < Everitt George Dunn Murray (1964)
NCTC 14809	Salmonella enterica subsp. enterica Serotype Worthington	G 2858 Mackie	M286	Enterobacteriaceae	Salmonella	Salmonella enterica subsp. enterica Serotype Worthington	Reference Strain	Hazard Group (ACDP) 2	Unknown. Geographic origin unknown. Before 1943.	A part of the Murray Collection, a collection of pre-antibiotic era isolates dated 1917-1954. This strain has no known plasmids (As described in K.S. Baker et al 2015).	Worthington	Sequence Type: 592; eBurst Group: 101	Nutrient agar, 37C, O2, 24 hours	Obtained from a legacy strain archive	ERS222768	2022-05-10	R. G. E. Murray	Accessioned into NCTC < Transferred to NCTC c.1980 < R.G.E Murray < Everitt George Dunn Murray (1964)
NCTC 14810	Salmonella enterica subsp. enterica Serotype Worthington	G 2858 Mackie	M287	Enterobacteriaceae	Salmonella	Salmonella enterica subsp. enterica Serotype Worthington	Reference Strain	Hazard Group (ACDP) 2	Unknown. Geographic origin unknown. Before 1942.	A part of the Murray Collection, a collection of pre-antibiotic era isolates dated 1917-1954. This strain has no known plasmids (As described in K.S. Baker et al 2015).	Worthington	Sequence Type: 592; eBurst Group 101	Nutrient agar, 37C, O2, 24 hours	Obtained from a legacy strain archive	ERS222775	2022-05-10	R. G. E. Murray	Accessioned into NCTC < Transferred to NCTC c.1980 < R.G.E Murray < Everitt George Dunn Murray (1964)
NCTC 14811	Salmonella enterica subsp. enterica Serotype Enteritidis	NCTC 4776 (Orig. NCTC tube)	M446	Enterobacteriaceae	Salmonella	Salmonella enterica subsp. enterica Serotype Enteritidis	Reference Strain	Hazard Group (ACDP) 2	Unknown. Geographic Origin Unknown. Before 1939.	A part of the Murray Collection, a collection of pre-antibiotic era isolates dated 1917-1954. This strain has three known plasmids (As described in K.S. Baker et al 2015).	Enteritidis	Sequence Type: 814; eBurst Group: 4	Nutrient agar, 37C, O2, 24 hours	Obtained from a legacy strain archive	-	2022-05-10	R. G. E. Murray	Accessioned into NCTC < Transferred to NCTC c.1980 < R.G.E Murray < Everitt George Dunn Murray (1964)
NCTC 14812	Salmonella enterica subsp. enterica Serotype Hvittingfoss	NCTC 4948 (disc) (Orig. NCTC tube)	M448	Enterobacteriaceae	Salmonella	Salmonella enterica subsp. enterica Serotype Hvittingfoss	Reference Strain	Hazard Group (ACDP) 2	Unknown. Geographic Origin Unknown. Before 1939.	A part of the Murray Collection, a collection of pre-antibiotic era isolates dated 1917-1954. This strain has no known plasmids (As described in K.S. Baker et al 2015).	Hvittingfoss	Sequence Type: 1040; eBurst Group: 173	Nutrient agar, 37C, O2, 24 hours	Obtained from a legacy strain archive	-	2022-05-10	R. G. E. Murray	Accessioned into NCTC < Transferred to NCTC c.1980 < R.G.E Murray < Everitt George Dunn Murray (1964)
NCTC 14813	Salmonella enterica subsp. enterica Serotype Muenster	NCTC 4441 (disc) (Orig. NCTC tube)	M449	Enterobacteriaceae	Salmonella	Salmonella enterica subsp. enterica Serotype Muenster	Reference Strain	Hazard Group (ACDP) 2	Unknown. Geographic Origin Unknown. Pre-1939	A part of the Murray Collection, a collection of pre-antibiotic era isolates dated 1917-1954. This strain has one known plasmid (As described in K.S. Baker et al 2015)	Muenster	Sequence Type: 321; eBurst Group: 36	Nutrient agar, 37C, O2, 24 hours	Obtained from a legacy strain archive	-	2022-05-10	R. G. E. Murray	Accessioned into NCTC < Transferred to NCTC c.1980 < R.G.E Murray < Everitt George Dunn Murray (1964)
NCTC 14814	Salmonella enterica subsp. enterica Serotype Oslo	NCTC 5042 (disc) (Orig. NCTC tube)	M450	Enterobacteriaceae	Salmonella	Salmonella enterica subsp. enterica Serotype Oslo	Reference Strain	Hazard Group (ACDP) 2	Unknown. Geographic origin unknown. Before 1939	A part of the Murray Collection, a collection of pre-antibiotic era isolates dated 1917-1954. This strain has no known plasmids (As described in K.S. Baker et al 2015)	Oslo	Sequence Type: 1370; eBurst Group: 257	Nutrient agar, 37C, O2, 24 hours	Obtained from a legacy strain archive	-	2022-05-10	R. G. E. Murray	Accessioned into NCTC < Transferred to NCTC c.1980 < R.G.E Murray < Everitt George Dunn Murray (1964)
NCTC 14815	Salmonella enterica subsp. enterica serotype Typhisuis	Voldagsen	M554	Enterobacteriaceae	Salmonella	Salmonella enterica subsp. enterica serotype Typhisuis	Reference Strain	Hazard Group (ACDP) 2	Unknown. Geographic origin unknown. Before 1936	A part of the Murray Collection, a collection of pre-antibiotic era isolates dated 1917-1954.	Typhisuis	Sequence Type: 147; eBurst Group: 20	Nutrient agar, 37C, O2, 24 hours	Obtained from a legacy strain archive	ERS222809	2022-05-10	R. G. E. Murray	Accessioned into NCTC < Transferred to NCTC c.1980 < R.G.E Murray < Everitt George Dunn Murray (1964)
NCTC 14816	Salmonella enterica subsp. enterica Serotype Newport	NCTC 4439 (disc) orig.	M576	Enterobacteriaceae	Salmonella	Salmonella enterica subsp. enterica Serotype Newport	Reference Strain	Hazard Group (ACDP) 2	Unknown. Geographic origin unknown. Before 1939.	A part of the Murray Collection, a collection of pre-antibiotic era isolates dated 1917-1954. This strain has no known plasmids (As described in K.S. Baker et al 2015). Listed in Murray Collection metadata as "S. newport var peutro rico".	Newport	Sequence Type: 118; eBurst Group: 2	Nutrient agar, 37C, O2, 24 hours	Obtained from a legacy strain archive	ERS203131	2022-05-10	R. G. E. Murray	Accessioned into NCTC < Transferred to NCTC c.1980 < R.G.E Murray < Everitt George Dunn Murray (1964)
NCTC 14817	Salmonella enterica subsp. enterica Serotype Thompson	NCTC 3078 (disc) orig.	M579	Enterobacteriaceae	Salmonella	Salmonella enterica subsp. enterica Serotype Thompson	Reference Strain	Hazard Group (ACDP) 2	Unknown. Geographic Origin Unknown. Before 1939.	A part of the Murray Collection, a collection of pre-antibiotic era isolates dated 1917-1954. This strain has no known plasmids (As described in K.S. Baker et al 2015)	Thompson	Sequence Type: 26; eBurst Group: 28	Nutrient agar, 37C, O2, 24 hours	Obtained from a legacy strain archive	ERS203129	2022-05-10	R. G. E. Murray	Accessioned into NCTC < Transferred to NCTC c.1980 < R.G.E Murray < Everitt George Dunn Murray (1964)
NCTC 14818	Salmonella enterica subsp. enterica Serotype Typhisuis	Glasser Pfeiler	M595	Enterobacteriaceae	Salmonella	Salmonella enterica subsp. enterica Serotype Typhisuis	Reference Strain	Hazard Group (ACDP) 2	Unknown. Geographic Origin Unknown. Before 1935.	A part of the Murray Collection, a collection of pre-antibiotic era isolates dated 1917-1954. This strain has no known plasmids (As described in K.S. Baker et al 2015). Listed in Murray Collection metadata as "S. typhicuis var. voldagsen"	Typhisuis	Sequence Type: 2097	Nutrient agar, 37C, O2, 24 hours	Obtained from a legacy strain archive	ERS222823	2022-05-10	R. G. E. Murray	Accessioned into NCTC < Transferred to NCTC c.1980 < R.G.E Murray < Everitt George Dunn Murray (1964)
NCTC 14821	Salmonella enterica subsp. enterica serotype Gallinarum	NCTC 397 (disc)	M243	Enterobacteriaceae	Salmonella	Salmonella enterica subsp. enterica serotype Gallinarum	Reference Strain	Hazard Group (ACDP) 2	Unknown. Geographic Origin Unknown. Before 1939.	A part of the Murray Collection, a collection of pre-antibiotic era isolates dated 1917-1954.	Gallinarum	Sequence Type: 92, eBurst Group: 4	Nutrient agar, 37C, O2, 24 hours	Obtained from a legacy strain archive	ERS179744	2022-10-14	R. G. E. Murray	Accessioned into NCTC < Transferred to NCTC c.1980 < R.G.E Murray < Everitt George Dunn Murray (1964)
NCTC 14822	Salmonella enterica subsp. enterica Serotype Moscow	NCTC 3205 (disc) (from orig. NCTC tube)	M440	Enterobacteriaceae	Salmonella	Salmonella enterica subsp. enterica Serotype Moscow	Reference Strain	Hazard Group (ACDP) 2	Unknown. Geographic origin unknown. Before 1939.	A part of the Murray Collection, a collection of pre-antibiotic era isolates dated 1917-1954. This strain has one known plasmid (As described in K.S. Baker et al 2015).	Moscow	Sequence Type: 11; eBurst Group: 4	Nutrient agar, 37C, O2, 24 hours	Obtained from a legacy strain archive	-	2022-10-14	R. G. E. Murray	Accessioned into NCTC < Transferred to NCTC c.1980 < R.G.E Murray < Everitt George Dunn Murray (1964)
NCTC 14823	Salmonella enterica subsp. enterica Serotype Brandenburg	NCTC 3209 (disc) (Orig. NCTC tube)	M451	Enterobacteriaceae	Salmonella	Salmonella enterica subsp. enterica Serotype Brandenburg	Reference Strain	Hazard Group (ACDP) 2	Unknown. Geographic Origin Unknown. Before 1939.	A part of the Murray Collection, a collection of pre-antibiotic era isolates dated 1917-1954. This strain has no known plasmids (As described in K.S. Baker et al 2015).	Brandenburg	Sequence Type: 249; eBurst Group: 12	Nutrient agar, 37C, O2, 24 hours	Obtained from a legacy strain archive	ERS203072	2022-10-14	R. G. E. Murray	Accessioned into NCTC < Transferred to NCTC c.1980 < R.G.E Murray < Everitt George Dunn Murray (1964)
NCTC 14824	Salmonella enterica subsp. enterica Serotype Montevideo	11103	M476	Enterobacteriaceae	Salmonella	Salmonella enterica subsp. enterica Serotype Montevideo	Reference Strain	Hazard Group (ACDP) 2	Unknown. Geographic origin unknown. Before 1938.	A part of the Murray Collection, a collection of pre-antibiotic era isolates dated 1917-1954. This strain has one known plasmid (As described in K.S. Baker et al 2015).	Montevideo	Sequence Type: 138; eBurst Group: 39	Nutrient agar, 37C, O2, 24 hours	Obtained from a legacy strain archive	ERS203086	2022-10-14	R. G. E. Murray	Accessioned into NCTC < Transferred to NCTC c.1980 < R.G.E Murray < Everitt George Dunn Murray (1964)
NCTC 14826	Salmonella enterica subsp. enterica Serotype Aberdeen	NCTC 4639 (disc) orig.	M574	Enterobacteriaceae	Salmonella	Salmonella enterica subsp. enterica Serotype Aberdeen	Reference Strain	Hazard Group (ACDP) 2	Unknown. Geographic Origin Unknown. Before 1939.	A part of the Murray Collection, a collection of pre-antibiotic era isolates dated 1917-1954. This strain has no known plasmids (As described in K.S. Baker et al 2015)	Aberdeen	Sequence Type: 426; eBurst Group: 145	Nutrient agar, 37C, O2, 24 hours	Obtained from a legacy strain archive	ERS203133	2022-10-14	R. G. E. Murray	Accessioned into NCTC < Transferred to NCTC c.1980 < R.G.E Murray < Everitt George Dunn Murray (1964)
NCTC 14827	Salmonella enterica subsp. enterica Serotype Gallinarum	NCTC 416 (disc) orig.	M577	Enterobacteriaceae	Salmonella	Salmonella enterica subsp. enterica Serotype Gallinarum	Reference Strain	Hazard Group (ACDP) 2	Unknown. Geographic Origin Unknown. Before 1939.	A part of the Murray Collection, a collection of pre-antibiotic era isolates dated 1917-1954. This strain has no known plasmids (As described in K.S. Baker et al 2015).	Gallinarum	Sequence Type: 78; eBurst Group: 4	Nutrient agar, 37C, O2, 24 hours	Obtained from a legacy strain archive	ERS203130	2022-10-14	R. G. E. Murray	Accessioned into NCTC < Transferred to NCTC c.1980 < R.G.E Murray < Everitt George Dunn Murray (1964)
NCTC 14829	Salmonella enterica subsp. enterica Serotype Aberdeen	NCTC 4639 (now discarded)	M74	Enterobacteriaceae	Salmonella	Salmonella enterica subsp. enterica Serotype Aberdeen	Reference Strain	Hazard Group (ACDP) 2	Unknown. Geographic Origin Unknown. Before 1939.	A part of the Murray Collection, a collection of pre-antibiotic era isolates dated 1917-1954. This strain has no known plasmids (As described in K.S. Baker et al 2015)	Aberdeen	Sequence Type: 426; eBurst Group: 165	Nutrient agar, 37C, O2, 24 hours	Obtained from a legacy strain archive	ERS179724	2022-10-14	R. G. E. Murray	Accessioned into NCTC < Transferred to NCTC c.1980 < R.G.E Murray < Everitt George Dunn Murray (1964)
NCTC 14831	Salmonella enterica subsp. enterica Serotype Enteritidis	NCTC 4444	M89	Enterobacteriaceae	Salmonella	Salmonella enterica subsp. enterica Serotype Enteritidis	Reference Strain	Hazard Group (ACDP) 2	Unknown. Geographic Origin Unknown. Before 1939.	A part of the Murray Collection, a collection of pre-antibiotic era isolates dated 1917-1954. This strain has four known plasmids (As described in K.S. Baker et al 2015)	Enteritidis	Sequence Type: 136; eBurst Group: 4	Nutrient agar, 37C, O2, 24 hours	Obtained from a legacy strain archive	ERS179709	2022-10-25	R. G. E. Murray	Accessioned into NCTC < Transferred to NCTC c.1980 < R.G.E Murray < Everitt George Dunn Murray (1964)
NCTC 14832	Salmonella enterica subsp. enterica Serotype Javiana	NCTC 3378	M180B	Enterobacteriaceae	Salmonella	Salmonella enterica subsp. enterica Serotype Javiana	Reference Strain	Hazard Group (ACDP) 2	Unknown. Geographic Origin Unknown. Before 1939.	A part of the Murray Collection, a collection of pre-antibiotic era isolates dated 1917-1954. This strain has no known plasmids (As described in K.S. Baker et al 2015).	Javiana	Sequence Type: 371; eBurst Group: 1	Nutrient agar, 37C, O2, 24 hours	Obtained from a legacy strain archive	ERS179671	2022-10-25	R. G. E. Murray	Accessioned into NCTC < Transferred to NCTC c.1980 < R.G.E Murray < Everitt George Dunn Murray (1964)
NCTC 14833	Salmonella enterica subsp. enterica Serotype Newport	E 2508	M261	Enterobacteriaceae	Salmonella	Salmonella enterica subsp. enterica Serotype Newport	Reference Strain	Hazard Group (ACDP) 2	Stool/enteritis. Geographic origin unknown. Before 1942	A part of the Murray Collection, a collection of pre-antibiotic era isolates dated 1917-1954. This strain has no known plasmids (As described in K.S. Baker et al 2015).	Newport	Sequence Type: 31; eBurst Group: 7	Nutrient agar, 37C, O2, 24 hours	Obtained from a legacy strain archive	-	2022-10-25	R. G. E. Murray	Accessioned into NCTC < Transferred to NCTC c.1980 < R.G.E Murray < Everitt George Dunn Murray (1964)
NCTC 14835	Salmonella enterica subsp. enterica Serotype Typhimurium	CMH 22102	M313	Enterobacteriaceae	Salmonella	Salmonella enterica subsp. enterica Serotype Typhimurium	Reference Strain	Hazard Group (ACDP) 2	Stool, B. O'Leary. Geographic origin unknown. Before 1942.	A part of the Murray Collection, a collection of pre-antibiotic era isolates dated 1917-1954. This strain has no known plasmids (As described in K.S. Baker et al 2015).	Typhimurium	Sequence Type: 19; eBurst Group: 1	Nutrient agar, 37C, O2, 24 hours	Obtained from a legacy strain archive	-	2022-10-25	R. G. E. Murray	Accessioned into NCTC < Transferred to NCTC c.1980 < R.G.E Murray < Everitt George Dunn Murray (1964)
NCTC 14842	Salmonella enterica subsp. enterica Serotype Oranienburg	NCTC 3746 (not discarded)	M78	Enterobacteriaceae	Salmonella	Salmonella enterica subsp. enterica Serotype Oranienburg	Reference Strain	Hazard Group (ACDP) 2	Unknown. Geographic Origin Unknown. Before 1939.	A part of the Murray Collection, a collection of pre-antibiotic era isolates dated 1917-1954. This strain has one known plasmid (As described in K.S. Baker et al 2015).	Oranienburg	Sequence Type: 320; eBurst Group: 44	Nutrient agar, 37C, O2, 24 hours	Obtained from a legacy strain archive	ERS179756	2022-08-12	R. G. E. Murray	Accessioned into NCTC < Transferred to NCTC c.1980 < R.G.E Murray < Everitt George Dunn Murray (1964)
NCTC 14843	Salmonella enterica subsp. enterica Serotype Newport	Newport "Bedson"	M96	Enterobacteriaceae	Salmonella	Salmonella enterica subsp. enterica Serotype Newport	Reference Strain	Hazard Group (ACDP) 2	Unknown. Geographic origin unknown. Before 1938	A part of the Murray Collection, a collection of pre-antibiotic era isolates dated 1917-1954. This strain has no known plasmids (As described in K.S. Baker et al 2015).	Newport	Sequence Type: 31; eBurst Group: 7	Nutrient agar, 37C, O2, 24 hours	Obtained from a legacy strain archive	-	2022-08-12	R. G. E. Murray	Accessioned into NCTC < Transferred to NCTC c.1980 < R.G.E Murray < Everitt George Dunn Murray (1964)
NCTC 14844	Salmonella enterica subsp. enterica Serotype Typhimurium	CMH 22114	M102	Enterobacteriaceae	Salmonella	Salmonella enterica subsp. enterica Serotype Typhimurium	Reference Strain	Hazard Group (ACDP) 2	Unknown. Geographic origin unknown. Before 1942.	A part of the Murray Collection, a collection of pre-antibiotic era isolates dated 1917-1954. This strain has no known plasmids (As described in K.S. Baker et al 2015).	Typhimurium	Sequence Type: 19; eBurst Group: 1	Nutrient agar, 37C, O2, 24 hours	Obtained from a legacy strain archive	-	2022-08-12	R. G. E. Murray	Accessioned into NCTC < Transferred to NCTC c.1980 < R.G.E Murray < Everitt George Dunn Murray (1964)
NCTC 14845	Salmonella enterica subsp. enterica Serotype Typhimurium	F. Martin	M103	Enterobacteriaceae	Salmonella	Salmonella enterica subsp. enterica Serotype Typhimurium	Reference Strain	Hazard Group (ACDP) 2	Stool. Geographic origin unknown. Before 1942	A part of the Murray Collection, a collection of pre-antibiotic era isolates dated 1917-1954. This strain has no known plasmids (As described in K.S. Baker et al 2015).	Typhimurium	Sequence Type: 19; eBurst Group: 1	Nutrient agar, 37C, O2, 24 hours	Obtained from a legacy strain archive	-	2022-08-12	R. G. E. Murray	Accessioned into NCTC < Transferred to NCTC c.1980 < R.G.E Murray < Everitt George Dunn Murray (1964)
NCTC 14846	Salmonella enterica subsp. enterica Serotype Eastborne	NCTC 3378	M180A	Enterobacteriaceae	Salmonella	Salmonella enterica subsp. enterica Serotype Eastborne	Reference Strain	Hazard Group (ACDP) 2	Unknown. Geographic origin unknown. Before 1941	A part of the Murray Collection, a collection of pre-antibiotic era isolates dated 1917-1954. This strain has no known plasmids (As described in K.S. Baker et al 2015).	Eastborne	Sequence Type: 371; eBurst Group: 17	Nutrient agar, 37C, O2, 24 hours	Obtained from a legacy strain archive	ERS179759	2022-08-12	R. G. E. Murray	Accessioned into NCTC < Transferred to NCTC c.1980 < R.G.E Murray < Everitt George Dunn Murray (1964)

## Sheet: S2_CofA_Identification_Data
NCTC ID	Current Name	CoA Downloaded	Gram Stain	Catalase	Oxidase	Motility	Coagulase	MALDI-TOF	16S rRNA gene partial sequencing	Reference Laboratory	VITEK2	Viability
NCTC 14254	Salmonella enterica subsp. enterica Serotype Thompson	Y	Gram negative rods	Positive	Negative	Motile	NT	Salmonella sp.	Salmonella enterica	NT	NT	Viable
NCTC 14255	Salmonella enterica subsp. enterica Serotype Bispedjerg	Y	Gram negative rods	Positive	Negative	Motile	NT	Salmonella sp.	Salmonella enterica	NT	NT	Viable
NCTC 14451	Staphylococcus canis	Y	Gram positive cocci	Positive	Negative	Non-Motile	Negative	Organism not on Bruker database at time of testing	NT	NT	Organism not on VITEK2 database at time of testing	Viable
NCTC 14562	Microbacterium pullorum	Y	Gram negative rods	Positive	Negative	Motile	NT	Organism not on Bruker database at time of testing	NT	NT	NT	Viable
NCTC 14574	"Candidatus Phocaeicola gallinarum"	Y	Gram negative coccobacilli	Negative	Negative	NBG	NT	Organism not on Bruker database at time of testing	NT	NT	NT	Viable
NCTC 14625	Terrisporobacter hibernicus	Y	Gram positive rods	Negative	Negative	NBG	NT	Organism not on Bruker database at time of testing	Organism not on Bruker database at time of testing	NT	NT	Viable
NCTC 14628	Legionella drozanskii	Y	Gram negative rods	Positive	Negative	NBG	NT	Organism not on Bruker database at time of testing	Legionella drozanskii	NT	NT	Viable
NCTC 14630	Legionella miaoricensis	Y	Gram negative rods	Positive	Negative	NBG	NT	Organism not on Bruker database at time of testing	Legionella sp.	NT	NT	Viable
NCTC 14653	Leclercia adecarboxylata	Y	Gram negative rods	Positive	Negative	Motile	NT	Leclercia adecarboxylata	Leclercia adecarboxylata	blaKPC non-metallo-carbapenemase gene positive	NT	Viable
NCTC 14660	Leclercia adecarboxylata	Y	Gram negative rods	Positive	Negative	Motile	NT	Leclercia adecarboxylata	Leclercia adecarboxylata	blaOXA-48-like non-metallo-carbapenemase positive	NT	Viable
NCTC 14661	Vibrio floridensis	Y	Gram negative rods	Positive	Positive	Motile	NT	Organism not on Bruker database at time of testing	Organism not on Bruker database at time of testing	NT	NT	Viable
NCTC 14679	Clostridium perfringens	Y	Gram positive rods	Negative	Negative	NBG	NT	Clostridium perfringens	NT	Clostridium perfringens	NT	Viable
NCTC 14681	Neisseria perflava	Y	Gram negative cocci	Positive	Positive	Non-Motile	NT	Neisseria perflava	Neisseria perflava	NT	NT	Viable
NCTC 14684	Dolosigranulum pigrum	Y	Gram positive cocci	Negative	Negative	NBG	NT	Dolosigranulum pigrum	Dolosigranulum pigrum	NT	NT	Viable
NCTC 14686	Streptococcus pluranimalium	Y	Gram positive cocci	Negative	Negative	NBG	NT	Streptococcus pluranimalium	Streptococcus pluranimalium	NT	NT	Viable
NCTC 14687	Streptococcus ictaluri	Y	Gram positive cocci	Negative	Negative	Non-Motile	NT	Organism not on Bruker database at time of testing	Streptococcus ictaluri	NT	NT	Viable
NCTC 14688	Streptococcus plurextorum	Y	Gram positive cocci	Negative	Negative	NBG	NT	Streptococcus plurextorum	Streptococcus plurextorum	NT	NT	Viable
NCTC 14692	Escherichia coli	Y	Gram negative rods	Positive	Negative	Motile	NT	Escherichia coli	Escherichia coli	NT	NT	Viable
NCTC 14693	Lacrimispora algidixylanolytica	Y	Gram positive rods	Negative	Negative	NBG	NT	Lacrimispora algidixylanolytica	NT	NT	NT	Viable
NCTC 14700	Oerskovia rustica	Y	Gram positive cocci	Positive	Negative	NBG	NT	Organism not on Bruker database at time of testing	Organism not on Bruker database at time of testing	NT	NT	Viable
NCTC 14701	Clostridium gallinarum	Y	Gram positive rods	Negative	Negative	NBG	NT	Organism not on Bruker database at time of testing	NT	NT	NT	Viable
NCTC 14703	Sporosarcina quadrami	Y	Gram positive rods	Positive	Positive	Motile	NT	Organism not on Bruker database at time of testing	NT	NT	NT	Viable
NCTC 14707	Salmonella enterica subsp. enterica Serotype Virchow	Y	Gram negative rods	Positive	Negative	Motile	NT	Salmonella typhi	Salmonella enterica	NT	NT	Viable
NCTC 14708	Salmonella enterica subsp. enterica Serotype Thompson	Y	Gram negative rods	Positive	Negative	Motile	NT	Salmonella sp.	Salmonella enterica	NT	NT	Viable
NCTC 14709	Salmonella enterica subsp. enterica Serotype Bareilly	Y	Gram negative rods	Positive	Negative	Motile	NT	Salmonella sp.	Salmonella enterica	NT	NT	Viable
NCTC 14710	Salmonella enterica subsp. enterica Serotype Anatum	Y	Gram negative rods	Positive	Negative	Motile	NT	Salmonella sp.	Salmonella enterica	NT	NT	Viable
NCTC 14711	Salmonella enterica subsp. enterica Serotype Enteritidis	Y	Gram negative rods	Positive	Negative	Motile	NT	Salmonella sp.	Salmonella enterica	NT	NT	Viable
NCTC 14717	Erysipelothrix rhusiopathiae	Y	Gram positive rods	Negative	Negative	Non-Motile	NT	Erysipelothrix rhusiopathiae	Erysipelothrix rhusiopathiae	NT	NT	Viable
NCTC 14721	Neisseria montereyensis	Y	Gram negative cocci	Positive	Positive	Non-Motile	NT	Organism not on Bruker database at time of testing	Organism not on Bruker database at time of testing	NT	NT	Viable
NCTC 14723	Staphylococcus marylandisciuri	Y	Gram positive cocci	Positive	Negative	Non-Motile	Negative	Organism not on Bruker database at time of testing	Organism not on Bruker database at time of testing	NT	NT	Viable
NCTC 14727	Streptococcus sciuri	Y	Gram positive cocci	Negative	Negative	Non-Motile	NT	Organism not on Bruker database at time of testing	Organism not on Bruker database at time of testing	NT	NT	Viable
NCTC 14743	Salmonella enterica subsp. enterica Serotype Enteritidis	Y	Gram negative rods	Positive	Negative	Motile	NT	Salmonella sp.	Salmonella enterica	NT	NT	Viable
NCTC 14744	Escherichia coli	Y	Gram negative rods	Positive	Negative	Motile	NT	Escherichia coli	Escherichia coli	NT	NT	Viable
NCTC 14745	Escherichia coli	Y	Gram negative rods	Positive	Negative	Motile	NT	Escherichia coli	Escherichia coli	NT	NT	Viable
NCTC 14746	Escherichia coli	Y	Gram negative rods	Positive	Negative	Motile	NT	Escherichia coli	Escherichia coli	NT	NT	Viable
NCTC 14747	Salmonella enterica subsp. enterica Serotype Bovismorbificans	Y	Gram negative rods	Positive	Negative	Motile	NT	Salmonella sp.	Salmonella enterica	NT	NT	Viable
NCTC 14748	Salmonella enterica subsp. enterica Serotype Eastbourne	Y	Gram negative rods	Positive	Negative	Motile	NT	Salmonella sp.	Salmonella enterica	NT	NT	Viable
NCTC 14749	Salmonella enterica subsp. enterica Serotype Hvittingfoss	Y	Gram negative rods	Positive	Negative	Motile	NT	Salmonella sp.	Salmonella enterica	NT	NT	Viable
NCTC 14750	Salmonella enterica subsp. enterica Serotype London	Y	Gram negative rods	Positive	Negative	Motile	NT	Salmonella sp.	Salmonella enterica	NT	NT	Viable
NCTC 14751	Salmonella enterica subsp. enterica Serotype Bareilly	Y	Gram negative rods	Positive	Negative	Motile	NT	Salmonella sp.	Salmonella enterica	NT	NT	Viable
NCTC 14752	Salmonella enterica subsp. enterica Serotype Bareilly	Y	Gram negative rods	Positive	Negative	Motile	NT	Salmonella sp.	Salmonella enterica	NT	NT	Viable
NCTC 14753	Salmonella enterica subsp. enterica Serotype Reading	Y	Gram negative rods	Positive	Negative	Motile	NT	Salmonella sp.	Salmonella enterica	NT	NT	Viable
NCTC 14754	Salmonella enterica subsp. enterica Serotype Heidelberg	Y	Gram negative rods	Positive	Negative	Motile	NT	Salmonella sp.	Salmonella enterica	NT	NT	Viable
NCTC 14755	Salmonella enterica subsp. enterica Serotype Poona	Y	Gram negative rods	Positive	Negative	Motile	NT	Salmonella sp.	Salmonella enterica	NT	NT	Viable
NCTC 14756	Salmonella enterica subsp. enterica Serotype Bispebjerg	Y	Gram negative rods	Positive	Negative	Motile	NT	Salmonella sp.	Salmonella enterica	NT	NT	Viable
NCTC 14757	Salmonella enterica subsp. enterica Serotype Reading	Y	Gram negative rods	Positive	Negative	Motile	NT	Salmonella sp.	Salmonella enterica	NT	NT	Viable
NCTC 14758	Salmonella enterica subsp. enterica Serotype Eastborne	Y	Gram negative rods	Positive	Negative	Motile	NT	Salmonella sp.	Salmonella enterica	NT	NT	Viable
NCTC 14759	Salmonella enterica subsp. enterica Serotype Oslo	Y	Gram negative rods	Positive	Negative	Motile	NT	Salmonella sp.	Salmonella enterica	NT	NT	Viable
NCTC 14760	Salmonella enterica subsp. enterica Serotype Stanley	Y	Gram negative rods	Positive	Negative	Motile	NT	Salmonella sp.	Salmonella enterica	NT	NT	Viable
NCTC 14761	Salmonella enterica subsp. enterica Serotype Stanley	Y	Gram negative rods	Positive	Negative	Motile	NT	Salmonella sp.	Salmonella enterica	NT	NT	Viable
NCTC 14762	Salmonella enterica subsp. enterica Serotype Potsdam	Y	Gram negative rods	Positive	Negative	Motile	NT	Salmonella sp.	Salmonella enterica	NT	NT	Viable
NCTC 14763	Salmonella enterica subsp. enterica Serotype Dublin	Y	Gram negative rods	Positive	Negative	Motile	NT	Salmonella sp.	Salmonella enterica	NT	NT	Viable
NCTC 14764	Salmonella enterica subsp. enterica Serotype Blegdam	Y	Gram negative rods	Positive	Negative	Motile	NT	Salmonella sp.	Salmonella enterica	NT	NT	Viable
NCTC 14765	Salmonella enterica subsp. enterica Serotype Heidelberg	Y	Gram negative rods	Positive	Negative	Motile	NT	Salmonella sp.	Salmonella enterica	NT	NT	Viable
NCTC 14766	Salmonella enterica subsp. enterica Serotype Eastborne	Y	Gram negative rods	Positive	Negative	Motile	NT	Salmonella sp.	Salmonella enterica	NT	NT	Viable
NCTC 14805	Escherichia coli	Y	Gram negative rods	Positive	Negative	Motile	NT	Escherichia coli	Escherichia coli	NT	NT	Viable
NCTC 14806	Salmonella enterica subsp. enterica Serotype Abortusovis	Y	Gram negative rods	Positive	Negative	Motile	NT	Salmonella sp.	Salmonella enterica	NT	NT	Viable
NCTC 14807	Salmonella enterica subsp. enterica Serotype Abortusovis	Y	Gram negative rods	Positive	Negative	Motile	NT	Salmonella sp.	Salmonella enterica	NT	NT	Viable
NCTC 14808	Salmonella enterica subsp. enterica Serotype Potsdam	Y	Gram negative rods	Positive	Negative	Motile	NT	Salmonella sp.	Salmonella enterica	NT	NT	Viable
NCTC 14809	Salmonella enterica subsp. enterica Serotype Worthington	Y	Gram negative rods	Positive	Negative	Motile	NT	Salmonella sp.	Salmonella enterica	NT	NT	Viable
NCTC 14810	Salmonella enterica subsp. enterica Serotype Worthington	Y	Gram negative rods	Positive	Negative	Motile	NT	Salmonella sp.	Salmonella enterica	NT	NT	Viable
NCTC 14811	Salmonella enterica subsp. enterica Serotype Enteritidis	Y	Gram negative rods	Positive	Negative	Motile	NT	Salmonella sp.	Salmonella enterica	NT	NT	Viable
NCTC 14812	Salmonella enterica subsp. enterica Serotype Hvittingfoss	Y	Gram negative rods	Positive	Negative	Motile	NT	Salmonella sp.	Salmonella enterica	NT	NT	Viable
NCTC 14813	Salmonella enterica subsp. enterica Serotype Muenster	Y	Gram negative rods	Positive	Negative	Motile	NT	Salmonella sp.	Salmonella enterica	NT	NT	Viable
NCTC 14814	Salmonella enterica subsp. enterica Serotype Oslo	Y	Gram negative rods	Positive	Negative	Motile	NT	Salmonella sp.	Salmonella enterica	NT	NT	Viable
NCTC 14815	Salmonella enterica subsp. enterica serotype Typhisuis	Y	Gram negative rods	Positive	Negative	Motile	NT	Salmonella sp.	Salmonella enterica	NT	NT	Viable
NCTC 14816	Salmonella enterica subsp. enterica Serotype Newport	Y	Gram negative rods	Positive	Negative	Motile	NT	Salmonella sp.	Salmonella enterica	NT	NT	Viable
NCTC 14817	Salmonella enterica subsp. enterica Serotype Thompson	Y	Gram negative rods	Positive	Negative	Motile	NT	Salmonella sp.	Salmonella enterica	NT	NT	Viable
NCTC 14818	Salmonella enterica subsp. enterica Serotype Typhisuis	Y	Gram negative rods	Positive	Negative	Motile	NT	Salmonella sp.	Salmonella enterica	NT	NT	Viable
NCTC 14821	Salmonella enterica subsp. enterica serotype Gallinarum	Y	Gram negative rods	Positive	Negative	Motile	NT	Salmonella sp.	Salmonella enterica	NT	NT	Viable
NCTC 14822	Salmonella enterica subsp. enterica Serotype Moscow	Y	Gram negative rods	Positive	Negative	Motile	NT	Salmonella sp.	Salmonella enterica	NT	NT	Viable
NCTC 14823	Salmonella enterica subsp. enterica Serotype Brandenburg	Y	Gram negative rods	Positive	Negative	Motile	NT	Salmonella sp.	Salmonella enterica	NT	NT	Viable
NCTC 14824	Salmonella enterica subsp. enterica Serotype Montevideo	Y	Gram negative rods	Positive	Negative	Motile	NT	Salmonella sp.	Salmonella enterica	NT	NT	Viable
NCTC 14826	Salmonella enterica subsp. enterica Serotype Aberdeen	Y	Gram negative rods	Positive	Negative	Motile	NT	Salmonella sp.	Salmonella enterica	NT	NT	Viable
NCTC 14827	Salmonella enterica subsp. enterica Serotype Gallinarum	Y	Gram negative rods	Positive	Negative	Motile	NT	Salmonella sp.	Salmonella enterica	NT	NT	Viable
NCTC 14829	Salmonella enterica subsp. enterica Serotype Aberdeen	Y	Gram negative rods	Positive	Negative	Motile	NT	Salmonella sp.	Salmonella enterica	NT	NT	Viable
NCTC 14831	Salmonella enterica subsp. enterica Serotype Enteritidis	Y	Gram negative rods	Positive	Negative	Motile	NT	Salmonella sp.	Salmonella enterica	NT	NT	Viable
NCTC 14832	Salmonella enterica subsp. enterica Serotype Javiana	Y	Gram negative rods	Positive	Negative	Motile	NT	Salmonella sp.	Salmonella enterica	NT	NT	Viable
NCTC 14833	Salmonella enterica subsp. enterica Serotype Newport	Y	Gram negative rods	Positive	Negative	Motile	NT	Salmonella sp.	Salmonella enterica	NT	NT	Viable
NCTC 14835	Salmonella enterica subsp. enterica Serotype Typhimurium	Y	Gram negative rods	Positive	Negative	Motile	NT	Salmonella sp.	Salmonella enterica	NT	NT	Viable
NCTC 14842	Salmonella enterica subsp. enterica Serotype Oranienburg	Y	Gram negative rods	Positive	Negative	Motile	NT	Salmonella sp.	Salmonella enterica	NT	NT	Viable
NCTC 14843	Salmonella enterica subsp. enterica Serotype Newport	Y	Gram negative rods	Positive	Negative	Motile	NT	Salmonella sp.	Salmonella enterica	NT	NT	Viable
NCTC 14844	Salmonella enterica subsp. enterica Serotype Typhimurium	Y	Gram negative rods	Positive	Negative	Motile	NT	Salmonella sp.	Salmonella enterica	NT	NT	Viable
NCTC 14845	Salmonella enterica subsp. enterica Serotype Typhimurium	Y	Gram negative rods	Positive	Negative	Motile	NT	Salmonella sp.	Salmonella enterica	NT	NT	Viable
NCTC 14846	Salmonella enterica subsp. enterica Serotype Eastborne	Y	Gram negative rods	Positive	Negative	Motile	NT	Salmonella sp.	Salmonella enterica	NT	NT	Viable
NCTC 14851	Streptococcus pyogenes	Y	Gram positive cocci	Negative	Negative	Non-Motile	NT	Streptococcus pyogenes	Streptococcus pyogenes	Streptococcus pyogenes emm 1.0	NT	Viable
NCTC 14852	Streptococcus pyogenes	Y	Gram positive cocci	Negative	Negative	Non-Motile	NT	Streptococcus pyogenes	Streptococcus pyogenes	Streptococcus pyogenes emm 1.0	NT	Viable
NCTC 14894	Streptococcus agalactiae	Y	Gram positive cocci	Negative	Negative	Non-Motile	NT	Streptococcus agalactiae	Streptococcus agalactiae	NT	NT	Viable
NCTC 14895	Streptococcus agalactiae	Y	Gram positive cocci	Negative	Negative	Non-Motile	NT	Streptococcus agalactiae	Streptococcus agalactiae	NT	NT	Viable
NCTC 14896	Streptococcus agalactiae	Y	Gram positive cocci	Negative	Negative	Non-Motile	NT	Streptococcus agalactiae	Streptococcus agalactiae	NT	NT	Viable
NCTC 14897	Streptococcus agalactiae	Y	Gram positive cocci	Negative	Negative	Non-Motile	NT	Streptococcus agalactiae	Streptococcus agalactiae	NT	NT	Viable
NCTC 14898	Streptococcus agalactiae	Y	Gram positive cocci	Negative	Negative	Non-Motile	NT	Streptococcus agalactiae	Streptococcus agalactiae	NT	NT	Viable
NCTC 14900	Streptococcus agalactiae	Y	Gram positive cocci	Negative	Negative	Non-Motile	NT	Streptococcus agalactiae	Streptococcus agalactiae	NT	NT	Viable
NCTC 14901	Streptococcus agalactiae	Y	Gram positive cocci	Negative	Negative	Non-Motile	NT	Streptococcus agalactiae	Streptococcus agalactiae	NT	NT	Viable
NCTC 14902	Streptococcus agalactiae	Y	Gram positive cocci	Negative	Negative	Non-Motile	NT	Streptococcus agalactiae	Streptococcus agalactiae	NT	NT	Viable
NCTC 14905	Streptococcus agalactiae	Y	Gram positive cocci	Negative	Negative	Non-Motile	NT	Streptococcus agalactiae	Streptococcus agalactiae	NT	NT	Viable
NCTC 14906	Streptococcus agalactiae	Y	Gram positive cocci	Negative	Negative	Non-Motile	NT	Streptococcus agalactiae	Streptococcus agalactiae	NT	NT	Viable
NCTC 14907	Streptococcus agalactiae	Y	Gram positive cocci	Negative	Negative	Non-Motile	NT	Streptococcus agalactiae	Streptococcus agalactiae	NT	NT	Viable
NCTC 14908	Streptococcus agalactiae	Y	Gram positive cocci	Negative	Negative	Non-Motile	NT	Streptococcus agalactiae	Streptococcus agalactiae	NT	NT	Viable
NCTC 14909	Streptococcus agalactiae	Y	Gram positive cocci	Negative	Negative	Negative	NT	Streptococcus agalactiae	Streptococcus agalactiae	NT	NT	Viable
NCTC 14916	Escherichia coli	Y	Gram negative rods	Positive	Negative	Negative	NT	Escherichia coli	Escherichia coli	NT	NT	Viable
